# Supplementary material for: Integrated network pharmacology and experimental analysis unveil multi-targeted effect of 18α- glycyrrhetinic acid against non-small cell lung cancer
Source: Front Pharmacol. 2022 Oct 12;13:1018974. doi: 10.3389/fphar.2022.1018974 (PMC9596789; doi:10.3389/fphar.2022.1018974)
Supplement: Supplementary file 2 [file DataSheet2.ZIP]

Archive with 7 entries (7 files):
- Supplementary Fig. 4 (HEK 293 MTT assay).jpg
- Supplementary Fig. 5 (ADMET properties of 18-aGA).jpg
- Supplementary Fig.2 (18a-GA STRING PPI network hugh resolution image).jpg
- Supplementary Fig1 (overall framework of the study).jpg
- Supplementary Figure 3 (Survival analysis).jpg
- Supplementary Table 1. Details of primers used in the study.docx
- Supplementary Table 2. Docking scores of 18a-GA with different target proteins.docx
